# Supplementary material for: Effects of stimulus polarity on the local evoked potential in auditory brainstem implant users
Source: Sci Rep. 2025 Feb 18;15:5832. doi: 10.1038/s41598-025-90114-z (PMC11836220; doi:10.1038/s41598-025-90114-z)
Supplement: Supplementary file 1 — Supplementary Information 1. [file 41598_2025_90114_MOESM1_ESM.xlsx]

## Sheet: Tabelle1
Table S1 - Supplementary fitting data. The perceptual threshold levels, durations, auditory perception responses, and side effects observed are shown for each electrode and for each participant
Study_ID	Electrode	Perceptual threshold level [qu]	Duration [µs]	Auditory perception	Side effects
MPABI1	1	15.36	25.42	unsure
MPABI1	2	x	x	no	yes
MPABI1	3	35.11	44.17	yes	yes
MPABI1	4	x	x	no	yes
MPABI1	5	16.39	31.67	unsure
MPABI1	6	x	x	no
MPABI1	7	18.87	31.67	yes	yes
MPABI1	8	x	x	no	yes
MPABI1	9	28.38	37.92	no	no
MPABI1	10	28.38	37.92	yes	no
MPABI1	11	23.41	31.67	yes	no
MPABI1	12	38.18	44.17	yes	no
MPABI2	1	18.56	62.08	no	no
MPABI2	2	18.57	77.5	no	no
MPABI2	3	17.65	62.08	no	no
MPABI2	4	21.41	62.08	no	no
MPABI2	5	20.15	123.8	yes	no
MPABI2	6	18.14	62.08	no	no
MPABI2	7	x	x	no	no
MPABI2	8	26.67	92.92	yes	no
MPABI2	9	x	x	no	no
MPABI2	10	x	x	no	yes
MPABI2	11	x	x	yes
MPABI2	12	x	x	no	yes
MPABI4	1	x	x	no	no
MPABI4	2	x	x	no	no
MPABI4	3	87.19	146.3	yes	no
MPABI4	4	103.4	146.3	yes	no
MPABI4	5	156.8	167.1	yes	no
MPABI4	6	91.68	125.4	yes	no
MPABI4	7	83.1	104.6	yes	no
MPABI4	8	67.08	104.6	yes	no
MPABI4	9	72.56	104.6	yes	no
MPABI4	10	57.58	83.75	yes	no
MPABI4	11	46.23	83.75	yes	no
MPABI4	12	38.04	83.75	yes	no
MPABI5	1	36.13	62.92	unsure	yes
MPABI5	2	33.06	62.92	unsure
MPABI5	3	29.11	50.42	unsure	no
MPABI5	4	x	x		yes
MPABI5	5	x	x		yes
MPABI5	6	x	x		yes
MPABI5	7	x	x		yes
MPABI5	8	x	x		yes
MPABI5	9	x	x		yes
MPABI5	10	x	x		yes
MPABI5	11	x	x		yes
MPABI5	12	x	x		yes
MPABI6	1	2.12	25.42	yes	no
MPABI6	2	2.46	25.42	yes	no
MPABI6	3	2.27	25.42	yes	no
MPABI6	4	2.41	25.42	yes	no
MPABI6	5	2.47	25.42	yes	no
MPABI6	6	3.09	25.42	yes	no
MPABI6	7	13.93	44.17	yes	no
MPABI6	8	5.88	25.42	yes	no
MPABI6	9	13.34	50.42	yes	no
MPABI6	10	x	x	yes
MPABI6	11	16.62	50.42	yes	no
MPABI6	12	34.17	44.17	yes	no
MPABI7	1	17.16	65.42	yes	no
MPABI7	2	27.5	81.67	yes	no
MPABI7	3	15.43	65.42	yes	no
MPABI7	4	41.47	97.92	yes	no
MPABI7	5	27.25	97.92	yes	no
MPABI7	6	29.26	130.4	yes	no
MPABI7	7	x	x	no	no
MPABI7	8	x	x	no	no
MPABI7	9	x	x	no	no
MPABI7	10	x	x	no	yes
MPABI7	11	x	x	no	no
MPABI7	12	x	x	no	yes
MPABI9	1	121.7	190.4	yes	no
MPABI9	2	122.9	190.4	yes	no
MPABI9	3	122.9	190.4	yes	no
MPABI9	4	122.9	190.4	yes	no
MPABI9	5	135.8	190.4	yes	no
MPABI9	6	136.3	190.4	yes	no
MPABI9	7	74.32	142.9	yes	no
MPABI9	8	65.3	166.7	yes	no
MPABI9	9	58.03	142.9	yes	no
MPABI9	10	40.96	119.2	yes	no
MPABI9	11	39.85	119.2	yes	no
MPABI9	12	25.49	119.2	yes	no
MPABI10	1	x	x	no	yes
MPABI10	2	x	x	no	yes
MPABI10	3	x	x	no	yes
MPABI10	4	x	x	no	yes
MPABI10	5	x	x	no	yes
MPABI10	6	x	x	no	yes
MPABI10	7	x	x	no	yes
MPABI10	8	x	x	no	yes
MPABI10	9	x	x	no	yes
MPABI10	10	x	x	no	yes
MPABI10	11	x	x	no	yes
MPABI10	12	x	x	no	yes
MPABI16	no measurement of subjective thresholds possible
MPABI17	no measurement of subjective thresholds possible
