# Supplementary material for: Effects of stimulus polarity on the local evoked potential in auditory brainstem implant users
Source: Sci Rep. 2025 Feb 18;15:5832. doi: 10.1038/s41598-025-90114-z (PMC11836220; doi:10.1038/s41598-025-90114-z)
Supplement: Supplementary file 2 — Supplementary Information 2. [file 41598_2025_90114_MOESM2_ESM.xlsx]

## Sheet: AGF data
Table S2 - Supplementary Table: Stimulation and recording parameters, measured thresholds, AGF slopes, P2 latencies, and AGF fit R2 values for each ECAP measurement.
ID	PhaseDuration [µs]	Stimulating electrode	Recording electrode	IPG [µs]	Polarity	Threshold [qu]	Slope [µV/qu]	P2 latency [ms]	AGF R2
01	40	1	2	2.1	AC	17.8087	23.7382	0.47	0.951952
01	40	1	3	2.1	AC	18.6189	28.3228	0.461667	0.963816
01	40	1	4	2.1	AC	21.4121	26.6278	0.453333	0.983697
01	40	1	5	2.1	AC	23.9015	18.868	0.47	0.899306
01	40	2	1	2.1	AC	10.8828	31.4819	0.47	0.99525
01	40	2	5	2.1	AC	13.0544	69.6334	0.428333	0.99435
01	40	2	4	2.1	AC	11.5817	41.4442	0.436667	0.995981
01	40	2	3	2.1	AC	16.5055	43.6506	0.447778	0.960156
01	40	3	1	2.1	AC	27.8612	38.5468	0.436667	0.971285
01	40	3	6	2.1	AC	16.4148	19.9803	0.403333	0.961118
01	40	3	4	2.1	AC	23.1665	50.8696	0.436667	0.984026
01	40	3	2	2.1	AC	26.3481	27.226	0.47	0.879107
01	40	4	3	2.1	AC	13.4501	43.4169	0.403333	0.990958
01	40	4	5	2.1	AC	15.1203	129.562	0.403333	0.997921
01	40	4	2	2.1	AC	15.5457	102.501	0.42	0.996037
01	40	4	6	2.1	AC	14.929	97.231	0.37	0.998699
01	40	5	4	2.1	AC	9.81122	94.7086	0.395	0.991748
01	40	5	7	2.1	AC	10.3581	106.362	0.386667	0.994867
01	40	5	2	2.1	AC	9.13818	78.0866	0.403333	0.992957
01	40	5	6	2.1	AC	9.32536	67.2924	0.378333	0.987425
01	40	6	4	2.1	AC	15.0433	53.6915	0.411667	0.990836
01	40	6	8	2.1	AC	13.2785	36.3285	0.42	0.987458
01	40	6	3	2.1	AC	17.3301	49.555	0.42	0.992152
01	40	6	5	2.1	AC	11.1752	43.9569	0.445	0.981057
01	40	7	9	2.1	AC	10.2953	57.3744	0.403333	0.994455
01	40	7	5	2.1	AC	11.2486	73.9436	0.395	0.99191
01	40	7	10	2.1	AC	13.0022	67.5493	0.386667	0.995098
01	40	7	8	2.1	AC	10.1095	37.1913	0.428333	0.987578
01	40	8	9	2.1	AC	16.7168	55.4702	0.428333	0.990691
01	40	8	6	2.1	AC	17.4664	66.8286	0.395	0.987229
01	40	8	11	2.1	AC	15.7042	51.476	0.42	0.984813
01	40	8	7	2.1	AC	17.2865	52.7932	0.453333	0.98586
01	40	9	10	2.1	AC	14.5781	117.235	0.403333	0.992141
01	40	9	8	2.1	AC	15.9221	123.24	0.411667	0.998606
01	40	9	11	2.1	AC	16.1628	81.9037	0.445	0.993414
01	40	9	7	2.1	AC	15.1049	156.36	0.395	0.998191
01	40	10	12	2.1	AC	17.7464	48.8204	0.42	0.985736
01	40	10	7	2.1	AC	19.3471	84.1852	0.395	0.985855
01	40	10	9	2.1	AC	18.8956	78.6352	0.411667	0.972166
01	40	10	11	2.1	AC	19.1527	41.7154	0.478333	0.974369
01	40	11	12	2.1	AC	17.6754	62.4929	0.453333	0.991594
01	40	11	8	2.1	AC	18.1846	56.918	0.428333	0.985261
01	40	11	9	2.1	AC	19.1244	48.475	0.453333	0.956869
01	40	11	10	2.1	AC	16.0775	26.2745	0.503333	0.979122
01	40	12	11	2.1	AC	31.147	38.5811	0.428333	0.91016
01	40	12	10	2.1	AC	24.8182	31.6691	0.405417	0.967429
01	40	12	9	2.1	AC	22.4612	26.4871	0.403333	0.984756
01	40	12	8	2.1	AC	25.1047	17.3358	0.453333	0.923835
01	40	1	2	2.1	CA	16.2113	47.5126	0.42	0.991783
01	40	1	3	2.1	CA	22.1751	37.8343	0.403333	0.97306
01	40	1	4	2.1	CA	19.8396	46.5314	0.395	0.985861
01	40	1	5	2.1	CA	17.8452	32.0371	0.411667	0.980034
01	40	2	1	2.1	CA	4.47368	45.1204	0.395	0.992497
01	40	2	5	2.1	CA	10.0829	88.7732	0.37	0.992263
01	40	2	4	2.1	CA	7.32715	68.8077	0.378333	0.986494
01	40	2	3	2.1	CA	9.72078	29.4467	0.411667	0.99256
01	40	3	1	2.1	CA	11.1272	12.309	0.379722	0.911622
01	40	3	6	2.1	CA	22.9175	49.9697	0.353333	0.960431
01	40	3	4	2.1	CA	15.6044	29.3252	0.37	0.967711
01	40	3	2	2.1	CA	19.7554	77.3794	0.411667	0.976424
01	40	4	3	2.1	CA	10.3972	47.4927	0.361667	0.965148
01	40	4	5	2.1	CA	11.4479	97.087	0.361667	0.992651
01	40	4	2	2.1	CA	12.1788	93.8657	0.378333	0.988029
01	40	4	6	2.1	CA	8.71369	67.1615	0.328333	0.993108
01	40	5	4	2.1	CA	5.73067	92.4537	0.353333	0.989353
01	40	5	7	2.1	CA	5.14273	94.6374	0.353333	0.9951
01	40	5	2	2.1	CA	6.90261	96.7981	0.353333	0.997186
01	40	5	6	2.1	CA	5.96612	69.0705		0.989286
01	40	6	4	2.1	CA	13.9966	79.7386	0.361667	0.996947
01	40	6	8	2.1	CA	14.7557	63.7483	0.37	0.99481
01	40	6	3	2.1	CA	17.0829	75.7029	0.361667	0.989197
01	40	6	5	2.1	CA	14.3371	87.7124	0.378333	0.997018
01	40	7	9	2.1	CA	8.45064	81.1256	0.339444	0.993921
01	40	7	5	2.1	CA	8.49121	91.6447	0.345	0.987935
01	40	7	10	2.1	CA	9.19273	73.209	0.345	0.987342
01	40	7	8	2.1	CA	9.16085	57.7999	0.378333	0.98358
01	40	8	9	2.1	CA	15.8003	78.2627	0.361667	0.995811
01	40	8	6	2.1	CA	15.8484	63.6356	0.336667	0.977055
01	40	8	11	2.1	CA	17.0663	62.9847	0.361667	0.994224
01	40	8	7	2.1	CA	18.2989	85.5166	0.37	0.993993
01	40	9	10	2.1	CA	13.3836	132.795	0.336667	0.97746
01	40	9	8	2.1	CA	12.5751	112.371	0.353333	0.987227
01	40	9	11	2.1	CA	12.535	63.538	0.378333	0.984127
01	40	9	7	2.1	CA	12.91	156.305	0.336667	0.988167
01	40	10	12	2.1	CA	15.4432	75.116	0.361667	0.989466
01	40	10	7	2.1	CA	16.8946	144.413	0.336667	0.990546
01	40	10	9	2.1	CA	15.2611	109.219	0.345	0.989115
01	40	10	11	2.1	CA	16.0846	55.8089	0.403333	0.992455
01	40	11	12	2.1	CA	13.9207	58.3024	0.386667	0.997063
01	40	11	8	2.1	CA	12.2989	53.8444	0.361667	0.988981
01	40	11	9	2.1	CA	14.0988	64.0767	0.386667	0.985257
01	40	11	10	2.1	CA	13.4249	31.1838	0.428333	0.962404
01	40	12	11	2.1	CA	22.3054	36.7689	0.378333	0.984919
01	40	12	10	2.1	CA	20.6118	53.083	0.345	0.991987
01	40	12	9	2.1	CA	23.8635	65.3863	0.353333	0.988265
01	40	12	8	2.1	CA	22.5561	29.9777	0.378333	0.980949
10	60	7	9	2.1	AC	19.617	19.0159	0.41	0.903674
10	60	7	5	2.1	AC	30.1779	38.4223	0.409359	0.723789
10	60	7	10	2.1	AC	30.2254	52.0698	0.376667	0.787996
10	60	7	8	2.1	AC	27.6549	31.6288	0.431795	0.867395
10	60	7	9	2.1	CA	26.1543	87.1652	0.326667	0.871635
10	60	7	5	2.1	CA	27.8036	7.84144	0.481154	0.244084
10	60	7	10	2.1	CA	19.5649	16.0727	0.326667	0.869435
10	60	7	8	2.1	CA	20.9074	10.8043	0.422821	0.836289
10	60	8	9	2.1	AC	90.1921	288311	0.485	0.946496
10	60	8	6	2.1	AC	21.3009	67.3964	0.485	0.371289
10	60	8	11	2.1	AC	-1173.26	7.31643	0.501667	0.774825
10	60	8	7	2.1	AC	28.6712	13.0543	0.526667	0.178548
10	60	8	9	2.1	CA	19.6733	54.073	0.41	0.959333
10	60	8	6	2.1	CA	14.981	-52.8047	0.431528	0.161346
10	60	8	11	2.1	CA	18.3942	43.7692	0.401667	0.976651
10	60	8	7	2.1	CA	24.5438	19.7617	0.451667	0.760061
10	60	9	10	2.1	AC	110.056	100354	0.385	0.619563
10	60	9	8	2.1	AC	8.09295	15.9791	0.476667	0.878164
10	60	9	11	2.1	AC	10.138	51.1515	0.443333	0.979889
10	60	9	7	2.1	AC	14.5607	51.7802	0.465556	0.931565
10	60	9	10	2.1	CA	11.6667	51.4833	0.351667	0.978018
10	60	9	8	2.1	CA	11.6602	63.4288	0.416481	0.969487
10	60	9	11	2.1	CA	12.1685	70.6944	0.393333	0.994585
10	60	9	7	2.1	CA	11.3874	18.3736	0.46	0.904709
10	40	10	12	2.1	AC	9.28733	139.498	0.345	0.994635
10	40	10	7	2.1	AC	12.5655	50.7134	0.42	0.8373
10	40	10	9	2.1	AC	11.7142	63.1891	0.386667	0.834904
10	40	10	11	2.1	AC	67.0901	206868	0.428333	0.731912
10	40	10	12	2.1	CA	5.72033	103.171	0.311667	0.996461
10	40	10	7	2.1	CA	6.06083	45.5712	0.353333	0.993821
10	40	10	9	2.1	CA	5.96209	49.8781	0.345	0.99571
10	40	10	11	2.1	CA	7.38461	61.0666	0.403333	0.939996
10	40	11	12	2.1	AC	2.01852	104.095	0.453333	0.99989
10	40	11	8	2.1	AC	3.45852	75.9998	0.47	0.997974
10	40	11	9	2.1	AC	3.41473	84.9826	0.445	0.998003
10	40	11	10	2.1	AC	1.28421	31.2776	0.495	0.999922
10	40	12	11	2.1	AC	2.91059	151.642	0.461667	0.998602
10	40	12	10	2.1	AC	2.41569	103.119	0.378333	0.999507
10	40	12	9	2.1	AC	1.15667	65.5974	0.386667	0.980505
10	40	12	8	2.1	AC	2.96981	66.1648	0.545	0.997328
10	40	11	12	2.1	CA	2.36082	195.511	0.395	0.999128
10	40	11	8	2.1	CA	4.05859	37.4581	0.42	0.999006
10	40	11	9	2.1	CA	4.56526	91.9171	0.411667	0.998121
10	40	11	10	2.1	CA	3.86544	60.7525	0.428333	0.993701
10	40	12	11	2.1	CA	1.95402	128.514	0.42	0.999867
10	40	12	10	2.1	CA	1.74503	54.9965	0.378333	0.992879
10	40	12	9	2.1	CA	0.522012	80.0568	0.361667	0.999232
10	40	12	8	2.1	CA	3.47197	54.0057	0.478333	0.928569
16	100	5	4	2.1	AC	28.1945	27.1627	0.603462	0.646876
16	100	5	7	2.1	AC	28.1695	51.029	0.64641	0.492067
16	100	5	2	2.1	AC	26.1243	4474.24	0.502821	0.76015
16	100	5	6	2.1	AC	27.3376	54.6146	0.625897	0.564412
16	100	7	9	2.1	AC	25.8847	31.9853	0.615	0.963004
16	100	7	5	2.1	AC	23.6422	10.3427	0.598333	0.889773
16	100	7	10	2.1	AC	26.5915	33.3946	0.598333	0.933251
16	100	7	8	2.1	AC	27.2193	36.323	0.629744	0.852008
16	100	8	9	2.1	AC	33.16	9.73081	0.656667	0.878816
16	100	8	6	2.1	AC	27.8245	4.19594	0.567564	0.642118
16	100	8	11	2.1	AC	26.2356	30.6119	0.623333	0.970794
16	100	8	7	2.1	AC	27.8417	20.2106	0.761795	0.510213
16	100	9	10	2.1	AC	26.123	35.0986	0.645769	0.952413
16	100	9	8	2.1	AC	25.8052	30.9803	0.606667	0.945698
16	100	9	11	2.1	AC	25.8371	24.0319	0.606667	0.940948
16	100	9	7	2.1	AC	23.3659	22.3776	0.631667	0.925841
16	100	5	4	2.1	CA	-189.078	-40.577	0.681667	0.0618108
16	100	5	7	2.1	CA	9.45297	1.52609	0.642564	0.48998
16	100	5	2	2.1	CA	21.2083	8.43637		0.191797
16	100	5	6	2.1	CA	54.7362	3.19143	0.634872	0.0317404
16	100	7	9	2.1	CA	25.1092	46.3687	0.498333	0.951798
16	100	7	5	2.1	CA	28.1782	22.546	0.513718	0.842373
16	100	7	10	2.1	CA	23.6185	28.424	0.49	0.977811
16	100	7	8	2.1	CA	22.8766	23.7108	0.506667	0.964221
16	100	8	9	2.1	CA	24.5432	12.1554	0.556667	0.949157
16	100	8	6	2.1	CA	27.8096	6.78458	0.550256	0.634676
16	100	8	11	2.1	CA	26.0071	18.8609	0.506667	0.981339
16	100	8	7	2.1	CA	32.1608	9.43547	0.656667	0.939784
16	100	9	10	2.1	CA	25.0932	74.4954	0.523333	0.970961
16	100	9	8	2.1	CA	22.4309	36.3296	0.49	0.918777
16	100	9	11	2.1	CA	24.6494	74.8003	0.49	0.983825
16	100	9	7	2.1	CA	24.3481	39.5639	0.523333	0.965781
16	100	10	12	2.1	AC	22.3357	46.9413	0.606667	0.985769
16	100	10	7	2.1	AC	25.0244	78.9515	0.598333	0.957568
16	100	10	9	2.1	AC	26.3105	107.641	0.615	0.967968
16	100	10	11	2.1	AC	22.8271	31.0988	0.641282	0.956361
16	100	11	12	2.1	AC	26.2463	45.0018	0.648333	0.881442
16	100	11	8	2.1	AC	27.7441	76.9876	0.606026	0.930745
16	100	11	9	2.1	AC	26.4901	16.6271	0.631026	0.85784
16	100	11	10	2.1	AC	25.7404	33.7993	0.698333	0.981978
16	100	12	11	2.1	AC	19.0507	22.741	0.598333	0.944077
16	100	12	10	2.1	AC	23.2127	30.6801	0.606667	0.950958
16	100	12	9	2.1	AC	22.5552	29.3067	0.59	0.969612
16	100	12	8	2.1	AC	25.7039	42.9828	0.606667	0.865474
16	100	10	12	2.1	CA	19.9386	63.4918	0.498333	0.989542
16	100	10	7	2.1	CA	20.7903	57.9367	0.498333	0.981266
16	100	10	9	2.1	CA	20.3457	73.1542	0.506667	0.995816
16	100	10	11	2.1	CA	19.5944	44.1024	0.531667	0.98742
16	100	11	12	2.1	CA	22.9099	48.0277	0.54	0.970687
16	100	11	8	2.1	CA	25.9476	77.4788	0.49	0.975711
16	100	11	9	2.1	CA	18.6448	14.744	0.506667	0.951162
16	100	11	10	2.1	CA	23.7795	36.2138	0.606667	0.970984
16	100	12	11	2.1	CA	21.4507	62.6997	0.481667	0.953477
16	100	12	10	2.1	CA	22.0689	78.0892	0.49	0.988542
16	100	12	9	2.1	CA	18.1973	33.1818	0.468205	0.972692
16	100	12	8	2.1	CA	21.3898	35.9549	0.49	0.885511
17	40	1	2	2.1	AC	17.1054	38.3789	0.973333	0.871622
17	40	1	3	2.1	AC	11.3986	54.0865	0.92	0.64944
17	40	1	4	2.1	AC	-10.9544	13.1805	0.995	0.781051
17	40	1	5	2.1	AC	18.2083	47.0639	1.00417	0.84072
17	40	2	1	2.1	AC	15.9891	38.2737	0.995	0.845925
17	40	2	5	2.1	AC	6.45512	23.4934	0.928333	0.434258
17	40	2	4	2.1	AC	10.0908	7.79373	1.00083	0.429273
17	40	2	3	2.1	AC	14.7718	-3.56218	0.954167	0.134126
17	40	3	1	2.1	AC	11.9325	7.86952	0.6325	0.679626
17	40	3	6	2.1	AC	14.3441	8.64265	0.645	0.537432
17	40	3	4	2.1	AC	5.44167	28.0365	0.760833	0.576588
17	40	3	2	2.1	AC	21.2325	16.7384	0.886667	0.563982
17	40	4	3	2.1	AC	12.1235	9.13003	0.761667	0.868712
17	40	4	5	2.1	AC	15.3606	22.3711	0.479167	0.587762
17	40	4	2	2.1	AC	19.1607	9.08731	0.4025	0.430675
17	40	4	6	2.1	AC	11.8656	12.6945	0.37	0.903721
17	40	1	2	2.1	CA	14.0041	31.5169	0.999166	0.953532
17	40	1	3	2.1	CA	20.527	-27.1176	0.703333	0.130208
17	40	1	4	2.1	CA	7.73484	11.6799	0.928333	0.2542
17	40	1	5	2.1	CA	-153.697	1521.23	0.911667	0.636584
17	40	2	1	2.1	CA	13.659	-58.255	0.936667	0.482392
17	40	2	5	2.1	CA	14.324	-23.666	0.695	0.727216
17	40	2	4	2.1	CA	11.5057	-48.4916	0.653333	0.935981
17	40	2	3	2.1	CA	1.90957	-171.687	0.878333	0.650308
17	40	3	1	2.1	CA	13.538	13.4554	0.578333	0.925489
17	40	3	6	2.1	CA	20.0096	18.1653	0.62	0.431086
17	40	3	4	2.1	CA	22.9404	24.7744	0.695	0.182218
17	40	3	2	2.1	CA	14.8498	-26.6285	0.795	0.323776
17	40	4	3	2.1	CA	8.70797	33.9357	0.585833	0.609272
17	40	4	5	2.1	CA	10.1835	36.1382	0.5925	0.714598
17	40	4	2	2.1	CA	13.9677	61.1857	0.514167	0.404176
17	40	4	6	2.1	CA	22.4291	-20.3655	0.72	0.289315
17	100	1	2	2.1	AC	20.9843	-13.859	1.00667	0.353752
17	100	1	3	2.1	AC	11.6476	29.266	1.005	0.174023
17	100	1	4	2.1	AC	20.1568	-10.4501	0.969167	0.772677
17	100	1	5	2.1	AC	20.8642	-28.8219	1.00333	0.813959
17	100	2	1	2.1	AC	4.25112	15.6367	0.941667	0.387079
17	100	2	5	2.1	AC	23.2639	31.277	0.923333	0.415864
17	100	2	4	2.1	AC	10.6068	13.8826	0.998333	0.148828
17	100	2	3	2.1	AC	19.602	11.1175	0.903333	0.554888
17	100	3	1	2.1	AC	-7.65566	3.60755	0.6575	0.0668215
17	100	3	6	2.1	AC	26.7124	-2.65906	0.801667	0.525181
17	100	3	4	2.1	AC	22.0585	-44.2723	1.015	0.320301
17	100	3	2	2.1	AC	12.1471	-40.6226	1.00667	0.838275
17	100	4	3	2.1	AC	2.56427	44.1034	0.543333	0.389829
17	100	4	5	2.1	AC	16.512	-27.6152	0.510833	0.409607
17	100	4	2	2.1	AC	14.3764	15.5868	0.496667	0.830018
17	100	4	6	2.1	AC	14.0648	16.644	0.620833	0.728478
17	100	1	2	2.1	CA	13.2796	-7.44331	1.00667	0.550677
17	100	1	3	2.1	CA	18.915	-6.89182	0.998333	0.518278
17	100	1	4	2.1	CA	17.5179	-12.0788	0.948333	0.341341
17	100	1	5	2.1	CA	23.1517	-28.1434	1.00667	0.447323
17	100	2	1	2.1	CA	15.2578	-76.9875	1.00167	0.438794
17	100	2	5	2.1	CA	15.4955	-63.6796	1.0025	0.587254
17	100	2	4	2.1	CA	15.948	-119.946	1.00667	0.239173
17	100	2	3	2.1	CA	15.25	-36.0204	1.0025	0.429286
17	100	3	1	2.1	CA	18.562	-26.5226	0.998333	0.376671
17	100	3	6	2.1	CA	19.2387	-59.3119	0.673333	0.340884
17	100	3	4	2.1	CA	16.999	-24.4248	0.648333	0.323869
17	100	3	2	2.1	CA	-220.41	-1417.36	0.8675	0.471838
17	100	4	3	2.1	CA	1.87696	-33.597	0.506667	0.420948
17	100	4	5	2.1	CA	20.1788	16.7853	0.530833	0.198098
17	100	4	2	2.1	CA	9.78693	63.5204	0.678333	0.47548
17	100	4	6	2.1	CA	23.0907	24.881	0.578333	0.116597
02	60	1	2	2.1	AC	34.8485	13.1251	0.51	0.981776
02	60	1	3	2.1	AC	26.3434	17.9364	0.51	0.962868
02	60	1	4	2.1	AC	27.8754	7.78385	0.518333	0.990514
02	60	1	5	2.1	AC	379.68	13629.1	0.476667	0.985413
02	60	2	1	2.1	AC	38.182	2.50885	0.626667	0.194664
02	60	2	5	2.1	AC	37.733	12.4489	0.56	0.956752
02	60	2	4	2.1	AC	-5.37998	2.89146	0.576667	0.963745
02	60	2	3	2.1	AC	35.9065	6.30748	0.618333	0.996075
02	60	3	1	2.1	AC	15.3365	16.6086	0.518333	0.996958
02	60	3	6	2.1	AC	-6.09264	7.12434	0.518333	0.991897
02	60	3	4	2.1	AC	20.8177	9.82524	0.526667	0.991346
02	60	3	2	2.1	AC	11.7845	13.5808	0.551667	0.942
02	60	4	3	2.1	AC	29.3342	17.4445	0.426667	0.995271
02	60	4	5	2.1	AC	36.3045	13.4685	0.476667	0.977957
02	60	4	2	2.1	AC	29.1582	6.12456	0.593333	0.414322
02	60	4	6	2.1	AC	-903.869	110.555	0.451667	0.841241
02	60	5	4	2.1	AC	29.5151	10.5824	0.651667	0.970643
02	60	5	7	2.1	AC	13.8797	-8.89066		0.733642
02	60	5	2	2.1	AC	-75.5589	3.43017	0.576667	0.973247
02	60	5	6	2.1	AC	26.2931	6.20529	0.518333	0.911589
02	60	6	4	2.1	AC	21.9002	11.3721	0.418333	0.99016
02	60	6	8	2.1	AC	24.3235	7.27474	0.401667	0.987428
02	60	6	3	2.1	AC	12.8155	4.49519	0.418333	0.369448
02	60	6	5	2.1	AC	11.8314	7.78411	0.435	0.641334
02	60	1	2	2.1	CA	31.8539	32.1342	0.426667	0.98125
02	60	1	3	2.1	CA	11.9067	28.0421	0.426667	0.999332
02	60	1	4	2.1	CA	17.0947	16.271	0.435	0.992874
02	60	1	5	2.1	CA	21.9991	17.3737	0.46	0.995341
02	60	2	1	2.1	CA	25.167	21.233	0.526667	0.974795
02	60	2	5	2.1	CA	23.045	9.64201	0.485	0.998602
02	60	2	4	2.1	CA	14.5174	10.2466	0.485	0.997971
02	60	2	3	2.1	CA	19.6774	6.71029	0.518333	0.991872
02	60	3	1	2.1	CA	20.8498	31.2724	0.435	0.993281
02	60	3	6	2.1	CA	12.4155	18.2078	0.443333	0.995944
02	60	3	4	2.1	CA	10.2928	18.9043	0.443333	0.996538
02	60	3	2	2.1	CA	22.575	21.2267	0.468333	0.993897
02	60	4	3	2.1	CA	24.5804	14.5182	0.343333	0.99817
02	60	4	5	2.1	CA	25.0819	7.30541	0.385	0.990779
02	60	4	2	2.1	CA	35.7201	13.2334	0.374583	0.999381
02	60	4	6	2.1	CA	16.758	10.8965	0.351667	0.995818
02	60	5	4	2.1	CA	27.9109	26.5203	0.51	0.923701
02	60	5	7	2.1	CA	21.5042	29.1925		1
02	60	5	2	2.1	CA	37.9332	17.0995	0.46	0.997734
02	60	5	6	2.1	CA	21.0583	8.94277	0.435	0.993915
02	60	6	4	2.1	CA	24.9	6.2507	0.335	0.974986
02	60	6	8	2.1	CA	38.28	19.8063	0.335	0.92875
02	60	6	3	2.1	CA	20.2928	8.43669	0.343333	0.913735
02	60	6	5	2.1	CA	14.9084	6.88167	0.368333	0.985998
04	100	3	1	2.1	AC	12.9888	-92.1537	0.594487	0.380155
04	100	3	6	2.1	AC	24.4987	75.2897	0.598333	0.736921
04	100	3	4	2.1	AC	20.3636	8.81961	0.592564	0.785324
04	100	3	2	2.1	AC	15.8121	3.22855	0.59	0.740811
04	100	3	1	2.1	CA	11.6361	38.2599		0.414648
04	100	3	6	2.1	CA	24.2969	-27.4777	0.429744	0.168328
04	100	3	4	2.1	CA	46.8575	10.2183	0.572051	0.209639
04	100	3	2	2.1	CA	15.3167	15.8275	0.899615	0.197642
04	100	12	11	2.1	AC	35.5175	10.5232	0.657949	0.815691
04	100	12	10	2.1	AC	18.6568	13.2846	0.578462	0.975093
04	100	12	9	2.1	AC	-15.7207	6.67056	0.64	0.835635
04	100	12	8	2.1	AC	18.1916	5.24353	0.731667	0.22176
04	100	12	11	2.1	CA	27.099	71.3227	0.523333	0.922372
04	100	12	10	2.1	CA	26.5888	85.6564	0.481667	0.948806
04	100	12	9	2.1	CA	26.6259	81.0219	0.523333	0.945175
04	100	12	8	2.1	CA	20.2556	11.5458	0.566923	0.958989
04	100	8	9	2.1	AC	14.0568	3.12418	0.572692	0.77954
04	100	8	6	2.1	AC	11.6767	79.6504	0.581026	0.356224
04	100	8	11	2.1	AC	31.9447	7.21389	0.556026	0.716626
04	100	8	7	2.1	AC	29.8039	-5.55897	0.592564	0.247895
04	100	10	12	2.1	AC	37.1112	11.5177	0.598333	0.383886
04	100	10	7	2.1	AC	33.0307	12.8856	0.686795	0.621282
04	100	10	9	2.1	AC	-229.781	509.606	0.647692	0.374695
04	100	10	11	2.1	AC	34.4586	-9.89843	0.69	0.284752
04	100	11	12	2.1	AC	25.3629	153.707	0.598333	0.836926
04	100	11	8	2.1	AC	24.8207	103.616	0.59	0.946221
04	100	11	9	2.1	AC	24.7251	111.717	0.605385	0.760048
04	100	11	10	2.1	AC	21.7962	10.7904	0.603462	0.890235
04	100	8	9	2.1	CA	16.1791	31.658	0.513718	0.887795
04	100	8	6	2.1	CA	15.7905	100.502	0.420769	0.77569
04	100	8	11	2.1	CA	20.8887	10.4313	0.586795	0.826146
04	100	8	7	2.1	CA	14.3795	8.07696	0.598974	0.875545
04	100	10	12	2.1	CA	19.8405	17.5576	0.485513	0.953425
04	100	10	7	2.1	CA	13.5961	5.83681	0.523974	0.913391
04	100	10	9	2.1	CA	26.0947	20.6087	0.532308	0.799676
04	100	10	11	2.1	CA	15.6217	4.61767	0.556667	0.633029
04	100	11	12	2.1	CA	23.0485	84.4087	0.49	0.993431
04	100	11	8	2.1	CA	23.1958	75.2469	0.465641	0.98506
04	100	11	9	2.1	CA	22.1269	54.6883	0.473333	0.991719
04	100	11	10	2.1	CA	19.3747	16.6085	0.498333	0.956073
04	100	9	10	2.1	AC	21.4967	-37.9858	0.645128	0.53952
04	100	9	8	2.1	AC	-130.047	-3352.67	0.523333	0.206875
04	100	9	11	2.1	AC	44.1624	5.45292	0.573333	0.372494
04	100	9	7	2.1	AC	27.9555	54.2362	0.548974	0.459338
04	100	9	10	2.1	CA	42.3201	19.6763	0.531667	0.881428
04	100	9	8	2.1	CA	27.0638	26.5183	0.523333	0.924024
04	100	9	11	2.1	CA	33.5315	26.2883	0.462436	0.905571
04	100	9	7	2.1	CA	35.3854	7.94456	0.473974	0.885922
04	100	4	3	2.1	AC	28.356	-1.73131	0.620128	0.0889583
04	100	4	5	2.1	AC	25.0286	9.7077	0.574615	0.626501
04	100	4	2	2.1	AC	472.02	541.716	0.604103	0.362413
04	100	4	6	2.1	AC	15.0316	-6.50302	0.590641	0.150299
04	100	5	4	2.1	AC	27.6572	2.64856	0.554744	0.516079
04	100	5	7	2.1	AC	35.4875	10.5991	0.595128	0.290677
04	100	5	2	2.1	AC	9.04215	-55.5874	0.641923	0.405042
04	100	5	6	2.1	AC	12.8483	4.17951	0.635513	0.182114
04	100	6	4	2.1	AC	-534.872	638.448	0.535513	0.563796
04	100	6	8	2.1	AC	212.326	6676.12	0.548333	0.328617
04	100	6	3	2.1	AC	24.9992	112.949	0.451538	0.576322
04	100	6	5	2.1	AC	-7.7419	2.02411	0.505385	0.288114
04	100	7	9	2.1	AC	6.83493	31.7485	0.548333	0.963379
04	100	7	5	2.1	AC	10.7354	-39.5274	0.567778	0.287731
04	100	7	10	2.1	AC	13.3475	-14.2597	0.998333	0.387665
04	100	7	8	2.1	AC	2.56051	18.1488	0.89	0.293569
04	100	7	9	2.1	AC	32.612	12.1453	0.626538	0.501561
04	100	7	5	2.1	AC	15.2536	-2.05543	0.88359	0.432613
04	100	7	10	2.1	AC	36.9471	7.95902	0.634231	0.644143
04	100	7	8	2.1	AC	50.497	5.36975	0.616282	0.0813259
04	100	4	3	2.1	CA	19.9855	21.3948	0.89641	0.643637
04	100	4	5	2.1	CA	19.111	35.8689	0.993205	0.416077
04	100	4	2	2.1	CA	-0.910982	2.56337	0.704103	0.229664
04	100	4	6	2.1	CA	12.3258	7.04698	0.579103	0.774858
04	100	5	4	2.1	CA	16.7622	18.9823	0.639359	0.712182
04	100	5	7	2.1	CA	-3087.4	2.4657	0.606667	0.625682
04	100	5	2	2.1	CA	16.4307	33.1372	0.879103	0.302797
04	100	5	6	2.1	CA	1.72399	3.12967	0.595128	0.294218
04	100	6	4	2.1	CA	16.3107	61.7819	0.409872	0.678659
04	100	6	8	2.1	CA	15.0233	34.1133	0.461154	0.589725
04	100	6	3	2.1	CA	17.1162	43.934	0.611154	0.726272
04	100	6	5	2.1	CA	605.498	766.424	0.595128	0.753723
04	100	6	4	2.1	CA	6.71287	6.30228	0.44641	0.892801
04	100	6	8	2.1	CA	16.1533	8.47765	0.45859	0.883124
04	100	6	3	2.1	CA	16.5202	11.8592	0.523333	0.832131
04	100	6	5	2.1	CA	8.82158	4.64345	0.481667	0.866005
04	100	7	9	2.1	CA	-333.644	1055.13	0.611795	0.749446
04	100	7	5	2.1	CA	14.4709	11.2795	0.691923	0.454816
04	100	7	10	2.1	CA	14.5054	94.6472	0.606026	0.732598
04	100	7	8	2.1	CA	21.1236	64.0445	0.597692	0.861624
05	60	1	2	2.1	AC	24.5956	57.6956		0.612824
05	60	1	3	2.1	AC	26.182	58.2909	0.4975	0.411923
05	60	1	4	2.1	AC	15.1726	-19.5954	0.670897	0.41765
05	60	1	5	2.1	AC	30.5586	38.9685	0.324744	0.736789
05	60	2	1	2.1	AC	7.45757	6.77572	0.863472	0.229141
05	60	2	5	2.1	AC	25.1711	27.9068	0.617692	0.612133
05	60	2	4	2.1	AC	10.5691	-54.5943		0.454443
05	60	2	3	2.1	AC	28.8758	12.2118	0.324103	0.540511
05	60	3	1	2.1	AC	22.7532	22.7707	0.599103	0.572865
05	60	3	6	2.1	AC	29.5056	18.6337	0.563205	0.428685
05	60	3	4	2.1	AC	20.8944	-9.82291	0.901667	0.205883
05	60	3	2	2.1	AC	402.335	218.327	0.682436	0.382717
05	60	1	2	2.1	CA	30.8598	24.9175	0.565769	0.815868
05	60	1	3	2.1	CA	25.2281	16.107	0.518333	0.616652
05	60	1	4	2.1	CA	5.62802	-73.2954	0.523461	0.765219
05	60	1	5	2.1	CA	25.9004	30.8887	0.66	0.61732
05	60	2	1	2.1	CA	26.5412	76.1439	0.61	0.607061
05	60	2	5	2.1	CA	7.11994	32.511		0.455371
05	60	2	4	2.1	CA	15.4922	27.9729		0.842663
05	60	2	3	2.1	CA	110.296	37960.5	0.71	0.397047
05	60	3	1	2.1	CA	25.6588	19.9984	0.593333	0.864441
05	60	3	6	2.1	CA	29.4887	43.4193	0.576667	0.766967
05	60	3	4	2.1	CA	113.925	11077.8	0.524103	0.460102
05	60	3	2	2.1	CA	13.5028	-10.0895	0.66	0.269477
06	40	1	2	2.1	AC	6.58748	38.4056	0.445	0.945999
06	40	1	3	2.1	AC	8.60783	60.595	0.478333	0.977106
06	40	1	4	2.1	AC	7.34376	62.918	0.445	0.998273
06	40	1	5	2.1	AC	9.22101	86.3732	0.503333	0.764248
06	40	2	1	2.1	AC	7.63037	44.4425	0.445	0.996798
06	40	2	5	2.1	AC	5.64086	-43.3991	0.511667	0.250105
06	40	2	4	2.1	AC	8.54196	20.4363	0.478333	0.987668
06	40	2	3	2.1	AC	5.54978	-38.9555	0.62	0.515296
06	40	3	1	2.1	AC	4.01653	17.3666	0.461667	0.961607
06	40	3	6	2.1	AC	8.98658	76.0041	0.478333	0.611579
06	40	3	4	2.1	AC	8.43504	107.431	0.503333	0.948242
06	40	3	2	2.1	AC	5.01095	2.85008	0.57	0.78559
06	40	4	3	2.1	AC	3.18641	26.7228	0.536667	0.948184
06	40	4	5	2.1	AC	5.90405	26.5425	0.511667	0.986624
06	40	4	2	2.1	AC	7.74355	39.6886	0.511667	0.955293
06	40	4	6	2.1	AC	6.04098	-43.7879	0.536667	0.849621
06	40	5	4	2.1	AC	8.15073	52.9754	0.445	0.955766
06	40	5	7	2.1	AC	6.18038	63.5528	0.42	0.996368
06	40	5	2	2.1	AC	7.42691	80.0276	0.436667	0.995297
06	40	5	6	2.1	AC	2.20808	51.4282	0.503333	0.382852
06	40	1	2	2.1	CA	6.43866	154.998	0.428333	0.988985
06	40	1	3	2.1	CA	4.95316	93.2616	0.42	0.998694
06	40	1	4	2.1	CA	5.45897	103.625	0.428333	0.996393
06	40	1	5	2.1	CA	6.42489	95.0531	0.445	0.998138
06	40	2	1	2.1	CA	6.24671	86.282	0.478333	0.989568
06	40	2	5	2.1	CA	5.91861	33.0706	0.478333	0.988949
06	40	2	4	2.1	CA	7.67241	96.0661	0.503333	0.970495
06	40	2	3	2.1	CA	5.27683	-11.01	0.895	0.776702
06	40	3	1	2.1	CA	3.38178	48.3656	0.436667	0.99768
06	40	3	6	2.1	CA	4.47654	-47.0871	0.445	0.550003
06	40	3	4	2.1	CA	6.94563	39.9446	0.453333	0.978889
06	40	3	2	2.1	CA	6.35802	25.8147	0.495	0.989767
06	40	4	3	2.1	CA	7.04009	94.3208	0.461667	0.958969
06	40	4	5	2.1	CA	7.04064	36.9834	0.461667	0.949529
06	40	4	2	2.1	CA	6.233	115.101	0.461667	0.999807
06	40	4	6	2.1	CA	8.11055	45.902	0.511667	0.985432
06	40	5	4	2.1	CA	4.78763	96.5284	0.42	0.995475
06	40	5	7	2.1	CA	6.24272	111.813	0.403333	0.998823
06	40	5	2	2.1	CA	5.73412	103.2	0.42	0.999658
06	40	5	6	2.1	CA	6.4316	58.2517	0.511667	0.984816
06	40	6	4	2.1	AC	1.45156	56.0593	0.478333	0.584765
06	40	6	8	2.1	AC	2.27723	30.1072	0.428333	0.488862
06	40	6	3	2.1	AC	1.34419	-77.3535	0.47	0.481605
06	40	6	5	2.1	AC	5.68491	9.74178	0.486667	0.802375
06	40	7	9	2.1	AC	5.88398	39.0785	0.539444	0.947766
06	40	7	5	2.1	AC	1.8652	80.6757	0.386667	0.486482
06	40	7	10	2.1	AC	12.4336	-29.5614	0.945	0.323828
06	40	7	8	2.1	AC	12.2892	54.1445	0.538056	0.943254
06	40	8	9	2.1	AC	11.3882	26.7973	0.717222	0.772657
06	40	8	6	2.1	AC	9.3172	45.1889	0.461667	0.799259
06	40	8	11	2.1	AC	8.36723	-41.6006	0.936667	0.185147
06	40	8	7	2.1	AC	10.7327	49.8431	0.386667	0.289037
06	40	6	4	2.1	CA	9.35702	65.4301	0.436667	0.994659
06	40	6	8	2.1	CA	8.6206	71.9137	0.42	0.995529
06	40	6	3	2.1	CA	47.559	571893	0.428333	0.915922
06	40	6	5	2.1	CA	10.0507	74.3168	0.453333	0.978329
06	40	7	9	2.1	CA	12.2648	43.2072	0.379722	0.653839
06	40	7	5	2.1	CA	3.29824	76.1115	0.353333	0.557372
06	40	7	10	2.1	CA	5.93607	-26.2882	0.324167	0.712872
06	40	7	8	2.1	CA	6.44952	-30.407	0.439444	0.192171
06	40	8	9	2.1	CA	10.1827	18.0044	0.543611	0.620312
06	40	8	6	2.1	CA	6.18821	18.6444	0.553333	0.958345
06	40	8	11	2.1	CA	11.9081	71.1168	0.453333	0.761235
06	40	8	7	2.1	CA	11.7853	27.2234	0.578333	0.970867
06	60	7	9	2.1	AC	15.7851	57.8849	0.485	0.958651
06	60	7	5	2.1	AC	17.1728	192.953	0.468333	0.996554
06	60	7	10	2.1	AC	15.305	50.8996	0.468333	0.986955
06	60	7	8	2.1	AC	5.3983	15.0964	0.536389	0.313196
06	60	8	9	2.1	AC	20.9542	37.9329	0.56	0.986478
06	60	8	6	2.1	AC	20.8516	22.2241	0.601667	0.978564
06	60	8	11	2.1	AC	15.5987	22.4832	0.543333	0.981539
06	60	8	7	2.1	AC	16.3321	-50.3696	0.668333	0.465688
06	60	9	10	2.1	AC	24.0406	40.2725	0.487083	0.707165
06	60	9	8	2.1	AC	22.0563	9.67959	0.526667	0.720495
06	60	9	11	2.1	AC	78.9841	225034	0.526667	0.861689
06	60	9	7	2.1	AC	24.4306	25.201	0.516944	0.956809
06	60	10	12	2.1	AC	12.2494	23.4843	0.469028	0.879393
06	60	10	7	2.1	AC	27.4065	41.1664	0.493333	0.949035
06	60	10	9	2.1	AC	16.3009	8.76722	0.483611	0.686142
06	60	10	11	2.1	AC	12.1064	22.6511	0.521806	0.444413
06	60	7	9	2.1	CA	13.9601	83.4643	0.443333	0.980239
06	60	7	5	2.1	CA	14.7421	298.045	0.41	0.996521
06	60	7	10	2.1	CA	13.771	109.95	0.418333	0.989811
06	60	7	8	2.1	CA	12.1154	66.8855	0.568333	0.655947
06	60	8	9	2.1	CA	14.3866	44.4481	0.485	0.987128
06	60	8	6	2.1	CA	14.6315	40.6787	0.51	0.984147
06	60	8	11	2.1	CA	15.5616	37.8391	0.476667	0.97617
06	60	8	7	2.1	CA	25.1936	30.8104	0.593333	0.777574
06	60	9	10	2.1	CA	20.1288	27.808	0.451667	0.918678
06	60	9	8	2.1	CA	20.9298	23.5869	0.46	0.959222
06	60	9	11	2.1	CA	25.3174	42.5979	0.476667	0.886436
06	60	9	7	2.1	CA	21.4703	45.7776	0.451667	0.992197
06	60	10	12	2.1	CA	25.2174	57.9108	0.41	0.73757
06	60	10	7	2.1	CA	23.6567	63.3707	0.41	0.933938
06	60	10	9	2.1	CA	30.1848	133.402	0.424583	0.948309
06	60	10	11	2.1	CA	6.85595	20.1454	0.491944	0.466252
07	60	1	2	2.1	AC	15.0366	28.8405	0.41	0.934122
07	60	1	3	2.1	AC	13.4718	8.52045	0.935	0.68213
07	60	1	4	2.1	AC	20.3006	25.823	0.97	0.460586
07	60	1	5	2.1	AC	17.069	7.65907	0.435	0.559802
07	60	3	1	2.1	AC	19.6972	89.0869	0.46	0.985631
07	60	3	6	2.1	AC	16.2223	56.4484	0.486667	0.979244
07	60	3	4	2.1	AC	144.662	35947.6	0.518333	0.833017
07	60	3	2	2.1	AC	16.5264	20.8606	0.501667	0.939911
07	60	1	2	2.1	CA	17.232	51.0412	0.335	0.982322
07	60	1	3	2.1	CA	17.0105	30.8484	0.36	0.922645
07	60	1	4	2.1	CA	19.4589	45.6726	0.343333	0.957017
07	60	1	5	2.1	CA	17.1484	72.3477	0.376667	0.92339
07	60	3	1	2.1	CA	13.873	55.7165	0.376667	0.990679
07	60	3	6	2.1	CA	12.0954	63.4152	0.401667	0.982378
07	60	3	4	2.1	CA	15.0091	62.6765	0.418333	0.928651
07	60	3	2	2.1	CA	12.9397	36.5002	0.393333	0.972597
07	60	4	3	2.1	AC	30.0639	-17.2716	1.00167	0.163455
07	60	4	5	2.1	AC	24.1415	52.442	0.998462	0.409288
07	60	4	2	2.1	AC	23.8709	109.707	0.320897	0.984808
07	60	4	6	2.1	AC	14.9342	-28.4921	0.523461	0.509937
07	60	4	3	2.1	CA	31.1588	121.401	0.345897	0.947707
07	60	4	5	2.1	CA	29.6945	88.4912	0.332436	0.980883
07	60	4	2	2.1	CA	30.6054	284.857	0.324744	0.991727
07	60	4	6	2.1	CA	28.5696	47.7882	0.385	0.892379
07	100	6	4	2.1	AC	25.7671	126.147	0.459231	0.837338
07	100	6	8	2.1	AC	-381.684	727.464	0.514359	0.337416
07	100	6	3	2.1	AC	19.5579	39.2237	0.523333	0.959892
07	100	6	5	2.1	AC	29.1033	85.3441	0.54	0.857796
07	100	6	4	2.1	CA	23.1449	80.6095	0.406667	0.778274
07	100	6	8	2.1	CA	20.7321	19.5363		0.0330342
07	100	6	3	2.1	CA	17.5593	90.1423	0.39	0.990667
07	100	6	5	2.1	CA	28.5993	37.1079	0.437436	0.746828
09	100	7	9	2.1	AC	16.682	3.01384	0.594487	0.448215
09	100	7	5	2.1	AC	15.328	53.4972	0.591923	0.791184
09	100	7	10	2.1	AC	26.5289	48.3912	0.579103	0.45386
09	100	7	8	2.1	AC	28.18	48.1665	0.625897	0.692973
09	100	8	9	2.1	AC	37.3142	6.23864	0.591923	0.871609
09	100	8	6	2.1	AC	48.6664	2.1604	0.484231	0.0504375
09	100	8	11	2.1	AC	18.0917	4.95955	0.956667	0.215471
09	100	8	7	2.1	AC	309.275	789.895	0.598974	0.522466
09	100	9	10	2.1	AC	16.4199	13.3414	0.688077	0.844452
09	100	9	8	2.1	AC	31.3343	12.5505	0.692564	0.650531
09	100	9	11	2.1	AC	33.1434	12.2216	0.615	0.789409
09	100	9	7	2.1	AC	16.3526	1.97638	0.605385	0.250415
09	100	10	12	2.1	AC	25.7682	17.3805	0.657949	0.918392
09	100	10	7	2.1	AC	31.1004	7.94391	0.673333	0.872358
09	100	10	9	2.1	AC	39.4724	12.6397	0.681667	0.667236
09	100	10	11	2.1	AC	36.8142	9.00275	0.711154	0.73139
09	100	11	12	2.1	AC	30.232	15.9791	0.673333	0.944178
09	100	11	8	2.1	AC	27.0373	39.8597	0.599615	0.822083
09	100	11	9	2.1	AC	24.8793	11.3304	0.656667	0.793653
09	100	11	10	2.1	AC	12.0292	3.52199	0.732949	0.757981
09	100	12	11	2.1	AC	24.0364	135.389	0.598333	0.987018
09	100	12	10	2.1	AC	24.5752	139.606	0.623333	0.988593
09	100	12	9	2.1	AC	24.7294	116.644	0.606667	0.965522
09	100	12	8	2.1	AC	24.0138	63.7811	0.631667	0.963953
09	100	7	9	2.1	CA	18.1113	-7.26186	0.541923	0.378571
09	100	7	5	2.1	CA	40.3829	5.53477	0.650897	0.359331
09	100	7	10	2.1	CA	45.0984	8.34399	0.511154	0.538008
09	100	7	8	2.1	CA	28.2176	18.1004	0.618846	0.955525
09	100	8	9	2.1	CA	33.3901	12.1377	0.49	0.27295
09	100	8	6	2.1	CA	-35.165	-73175.8	0.741923	0.610097
09	100	8	11	2.1	CA	49.2167	5.06629	0.725256	0.199457
09	100	8	7	2.1	CA	11.4365	4.65834	0.998333	0.16815
09	100	9	10	2.1	CA	16.8723	5.64624	0.547051	0.89925
09	100	9	8	2.1	CA	34.0895	11.0318	0.49641	0.967555
09	100	9	11	2.1	CA	32.8537	11.1671	0.484231	0.967583
09	100	9	7	2.1	CA	43.3103	14.079	0.523333	0.790384
09	100	10	12	2.1	CA	26.0338	46.2966	0.509872	0.970485
09	100	10	7	2.1	CA	27.8614	31.2818	0.515	0.962477
09	100	10	9	2.1	CA	26.773	83.1731	0.523974	0.968265
09	100	10	11	2.1	CA	25.3846	43.6566	0.566923	0.974936
09	100	11	12	2.1	CA	26.3721	107.158	0.531667	0.943905
09	100	11	8	2.1	CA	26.2681	76.9038	0.491282	0.932056
09	100	11	9	2.1	CA	24.486	37.3489	0.515	0.963946
09	100	11	10	2.1	CA	26.8993	70.9526	0.598333	0.96864
09	100	12	11	2.1	CA	22.0438	148.956	0.481667	0.994971
09	100	12	10	2.1	CA	21.8232	124.283	0.49	0.98658
09	100	12	9	2.1	CA	22.4291	138.958	0.481667	0.992223
09	100	12	8	2.1	CA	23.1074	63.2531	0.515	0.986998

## Sheet: Overview measured electrodes
Participant ID	Number of measured electrodes with AC pulses	Number of measured electrodes with CA pulses
1	12	12
2	6	6
4	10	10
5	3	3
6	10	10
7	4	4
9	6	6
10	6	6
16	7	7
17	4	4
